# Supplementary material for: When to use next generation sequencing or diagnostic PCR in diet analyses
Source: Mol Ecol Resour. 2019 Feb 4;19(2):388–99. doi: 10.1111/1755-0998.12974 (PMC6446722; doi:10.1111/1755-0998.12974)
Supplement: Supplementary file 4 [file MEN-19-388-s004.xlsx]

## Sheet: Sheet2
Phylum	Class	Order	Family	Genus	Species
Annelida	Clitellata	Haplotaxida	Enchytraeidae		Enchytraeidae sp.
Annelida	Clitellata	Haplotaxida	Lumbricidae	Aporrectodea	Aporrectodea caliginosa
Annelida	Clitellata	Haplotaxida	Lumbricidae	Lumbricus	Lumbricus terrestris
Annelida	Clitellata	Haplotaxida	Lumbricidae	Octolasion	Octolasion sp.
Arthropoda	Arachnida	Araneae	Linyphiidae	Erigone	Erigone atra
Arthropoda	Arachnida	Araneae	Linyphiidae	Erigone	Erigone dentipalpis
Arthropoda	Arachnida	Araneae	Linyphiidae	Meioneta	Meioneta rurestris
Arthropoda	Arachnida	Araneae	Linyphiidae	Meioneta	Meioneta sp.
Arthropoda	Arachnida	Araneae	Linyphiidae	Oedothorax	Oedothorax apicatus
Arthropoda	Arachnida	Araneae	Lycosidae	Alopecosa	Alopecosa cuneata
Arthropoda	Arachnida	Araneae	Lycosidae	Alopecosa	Alopecosa trabalis
Arthropoda	Arachnida	Araneae	Lycosidae	Pardosa	Pardosa palustris
Arthropoda	Arachnida	Araneae	Lycosidae	Pirata	Pirata hygrophilus
Arthropoda	Arachnida	Araneae	Lycosidae	Trochosa	Trochosa ruricola
Arthropoda	Arachnida	Araneae	Lycosidae	Trochosa	Trochosa terricola
Arthropoda	Arachnida	Araneae	Tetragnathidae	Pachygnatha	Pachygnatha clercki
Arthropoda	Arachnida	Araneae	Tetragnathidae	Pachygnatha	Pachygnatha degeeri
Arthropoda	Arachnida	Araneae	Theridiidae	Theridion	Theridion impressum
Arthropoda	Arachnida	Araneae	Thomisidae		Thomisidae sp.
Arthropoda	Arachnida	Opiliones	Phalangiidae	Mitopus	Mitopus sp.
Arthropoda	Arachnida				Acari sp.
Arthropoda	Chilopoda	Lithobiomorpha	Lithobiidae		Lithobiidae sp.
Arthropoda	Collembola		Entomobryidae	Sinella	Sinella sp.
Arthropoda	Collembola		Isotomidae	Isotoma	Isotoma anglicana
Arthropoda	Collembola				Collembola sp.
Arthropoda	Diplopoda	Julida	Julidae		Julidae sp.
Arthropoda	Insecta	Coleoptera	Cantharidae		Cantharidae sp.
Arthropoda	Insecta	Coleoptera	Carabidae	Agonum	Agonum dorsale
Arthropoda	Insecta	Coleoptera	Carabidae	Agonum	Agonum mülleri
Arthropoda	Insecta	Coleoptera	Carabidae	Amara	Amara aena
Arthropoda	Insecta	Coleoptera	Carabidae	Amara	Amara similata
Arthropoda	Insecta	Coleoptera	Carabidae	Anchomenus	Anchomenus dorsalis
Arthropoda	Insecta	Coleoptera	Carabidae	Anisodactylus	Anisodactylus binotatus
Arthropoda	Insecta	Coleoptera	Carabidae	Anisodactylus	Anisodactylus signatus
Arthropoda	Insecta	Coleoptera	Carabidae	Asaphidion	Asaphidion flavipes
Arthropoda	Insecta	Coleoptera	Carabidae	Bembidion	Bembidion lampros
Arthropoda	Insecta	Coleoptera	Carabidae	Bembidion	Bembidion properans
Arthropoda	Insecta	Coleoptera	Carabidae	Bembidion	Bembidion quadrimaculatrum
Arthropoda	Insecta	Coleoptera	Carabidae	Bembidion	Bembidion tetracolum
Arthropoda	Insecta	Coleoptera	Carabidae	Carabus	Carabus coriaceus
Arthropoda	Insecta	Coleoptera	Carabidae	Carabus	Carabus granulatus
Arthropoda	Insecta	Coleoptera	Carabidae	Clivina	Clivina fossor
Arthropoda	Insecta	Coleoptera	Carabidae	Harpalus	Harpalus affinis
Arthropoda	Insecta	Coleoptera	Carabidae	Harpalus	Harpalus rufipes
Arthropoda	Insecta	Coleoptera	Carabidae	Loricera	Loricera pilicornis
Arthropoda	Insecta	Coleoptera	Carabidae	Nebria	Nebria brevicollis
Arthropoda	Insecta	Coleoptera	Carabidae	Notiophilus	Notiophilus sp.
Arthropoda	Insecta	Coleoptera	Carabidae	Poecilus	Poecilus cupreus
Arthropoda	Insecta	Coleoptera	Carabidae	Poecilus	Poecilus versicolor
Arthropoda	Insecta	Coleoptera	Carabidae	Pterostichus	Pterostichus melanarius
Arthropoda	Insecta	Coleoptera	Carabidae	Synuchus	Synuchus vivalis
Arthropoda	Insecta	Coleoptera	Carabidae	Trechus	Trechus quadristriatus
Arthropoda	Insecta	Coleoptera	Chrysomelidae	Aphthona	Aphtona sp.
Arthropoda	Insecta	Coleoptera	Chrysomelidae	Diabrotica	Diabrotica sp.
Arthropoda	Insecta	Coleoptera	Chrysomelidae	Oulema	Oulema melanopus
Arthropoda	Insecta	Coleoptera	Chrysomelidae	Phyllotreta	Phyllotreta vittula
Arthropoda	Insecta	Coleoptera	Coccinellidae	Coccinella	Coccinella septempunctata
Arthropoda	Insecta	Coleoptera	Coccinellidae	Harmonia	Harmonia axyridis
Arthropoda	Insecta	Coleoptera	Coccinellidae	Propylea	Propylea quatuordecimpunctata
Arthropoda	Insecta	Coleoptera	Curculionidae		Curculionidae sp.
Arthropoda	Insecta	Coleoptera	Elateridae	Agriotes	Agriotes obscurus
Arthropoda	Insecta	Coleoptera	Geotrupidae	Geotrupes	Geotrupes sp.
Arthropoda	Insecta	Coleoptera	Histeridae		Histeridae sp.
Arthropoda	Insecta	Coleoptera	Nitidulidae	Cyllodes	Cyllodes sp.
Arthropoda	Insecta	Coleoptera	Nitidulidae	Meliqethes	Meliqethes sp.
Arthropoda	Insecta	Coleoptera	Scarabaeidae	Melolontha	Melolontha sp.
Arthropoda	Insecta	Coleoptera	Silphidae	Silpha	Silpha obscura
Arthropoda	Insecta	Coleoptera	Silphidae		Silphidae sp.
Arthropoda	Insecta	Coleoptera	Staphylinidae	Atheta	Atheta gregaria
Arthropoda	Insecta	Coleoptera	Staphylinidae	Philonthus	Philonthus sp.
Arthropoda	Insecta	Coleoptera	Staphylinidae	Stenus	Stenus clavicornis
Arthropoda	Insecta	Coleoptera	Staphylinidae	Tachyporus	Tachyporus obtusus
Arthropoda	Insecta	Coleoptera	Staphylinidae	Xantholinus	Xantholinus tricolor
Arthropoda	Insecta	Coleoptera	Staphylinidae		Aleocharinae sp.
Arthropoda	Insecta	Diptera	Anthomyiidae		Anthomyiidae sp.
Arthropoda	Insecta	Diptera	Bibionidae		Bibionidae sp.
Arthropoda	Insecta	Diptera	Calliphoridae		Calliphoridae sp.
Arthropoda	Insecta	Diptera	Chironomidae		Chironomidae sp.
Arthropoda	Insecta	Diptera	Chloropidae		Chloropidae sp.
Arthropoda	Insecta	Diptera	Dolichopodidae		Dolichopodidae sp.
Arthropoda	Insecta	Diptera	Drosophilidae	Drosophila	Drosophila melanogaster
Arthropoda	Insecta	Diptera	Empididae		Empididae sp.
Arthropoda	Insecta	Diptera	Muscidae		Muscidae sp.
Arthropoda	Insecta	Diptera	Phoridae		Phoridae sp.
Arthropoda	Insecta	Diptera	Psilidae		Psilidae sp.
Arthropoda	Insecta	Diptera	Psychodidae		Psychodidae sp.
Arthropoda	Insecta	Diptera	Rhagionidae		Rhagionidae sp.
Arthropoda	Insecta	Diptera	Sarcophagidae		Sarcophagidae sp.
Arthropoda	Insecta	Diptera	Sciaridae		Sciaridae sp.
Arthropoda	Insecta	Diptera	Simuliidae		Simuliidae sp.
Arthropoda	Insecta	Diptera	Sphaeroceridae		Sphaeroceridae sp.
Arthropoda	Insecta	Diptera	Syrphidae	Episyrphus	Episyrphus balteatus
Arthropoda	Insecta	Diptera	Syrphidae	Melangyna	Melangyna cincta
Arthropoda	Insecta	Diptera	Tabanidae		Tabanidae sp.
Arthropoda	Insecta	Diptera	Tachinidae		Tachinidae sp.
Arthropoda	Insecta	Diptera	Tephritidae		Tephritidae sp.
Arthropoda	Insecta	Diptera	Tipulidae		Tipulidae sp.
Arthropoda	Insecta	Hemiptera	Aphididae	Acyrthosiphum	Acyrthosiphum pisum
Arthropoda	Insecta	Hemiptera	Aphididae	Aphis	Aphis fabae
Arthropoda	Insecta	Hemiptera	Aphididae	Metopolophium	Metopolophium dirrhodum
Arthropoda	Insecta	Hemiptera	Aphididae	Rhopalosiphum	Rhopalosiphum padi
Arthropoda	Insecta	Hemiptera	Aphididae	Sitobion	Sitobion avenae
Arthropoda	Insecta	Hemiptera	Cicadelidae		Cicadelidae sp.
Arthropoda	Insecta	Hemiptera	Lachnidae	Cinara	Cinara cf. cembrae
Arthropoda	Insecta	Hemiptera	Miridae	Lygus	Lygus sp.
Arthropoda	Insecta	Hemiptera	Miridae		Miridae sp.
Arthropoda	Insecta	Hemiptera	Nabidae	Nabis	Nabis ferus
Arthropoda	Insecta	Hemiptera	Pentatomidae		Pentatomidae sp.
Arthropoda	Insecta	Hemiptera	Scutelleridae	Eurygaster	Eurygaster sp.
Arthropoda	Insecta	Hymenoptera	Apidae	Apis	Apis mellifera
Arthropoda	Insecta	Hymenoptera	Braconidae	Aphidius	Aphidius rhopalosiphi
Arthropoda	Insecta	Hymenoptera	Braconidae	Cotesia	Cotesia glomerata
Arthropoda	Insecta	Hymenoptera	Braconidae	Ephedrus	Ephedrus sp.
Arthropoda	Insecta	Hymenoptera	Braconidae	Microplitis	Microplitis mediator
Arthropoda	Insecta	Hymenoptera	Braconidae	Praon	Praon sp.
Arthropoda	Insecta	Hymenoptera	Figitidae	Alloxysta	Alloxysta victrix
Arthropoda	Insecta	Hymenoptera	Formicidae		Formicidae sp.
Arthropoda	Insecta	Lepidoptera	Noctuidae	Autographa	Autographa gamma
Arthropoda	Insecta	Lepidoptera	Noctuidae	Mamestra	Mamestra brassicae
Arthropoda	Insecta	Lepidoptera	Nymphalidae		Nymphalidae sp.
Arthropoda	Insecta	Lepidoptera	Pieridae	Pieris	Pieris brassicae
Arthropoda	Insecta	Lepidoptera	Plutellidae	Plutella	Plutella xylostella
Arthropoda	Insecta	Lepidoptera	Zygaenidae	Zygaena	Zygaena sp.
Arthropoda	Insecta	Mecoptera			Mecoptera sp.
Arthropoda	Insecta	Neuroptera	Chrysopidae	Chrysoperla	Chrysoperla carnea
Arthropoda	Insecta	Orthoptera	Gryllidae	Acheta	Acheta domesticus
Arthropoda	Insecta	Orthoptera			Orthoptera sp.
Arthropoda	Insecta	Thysanoptera	Thripidae	Frankliniella	Frankliniella sp.
Arthropoda	Insecta	Thysanoptera	Thripidae	Parthenothrips	Parthenothrips sp.
Arthropoda	Malacostraca	Isopoda			Isopoda sp.
Mollusca	Gastropoda				Gastropoda sp.
Nematoda	Enoplea	Mononchida	Mylonchulidae	Mylonchulus	Mylonchulus sp.
