# Supplementary material for: When to use next generation sequencing or diagnostic PCR in diet analyses
Source: Mol Ecol Resour. 2019 Feb 4;19(2):388–99. doi: 10.1111/1755-0998.12974 (PMC6446722; doi:10.1111/1755-0998.12974)
Supplement: Supplementary file 5 [file MEN-19-388-s005.xls]

## Sheet: Mulitplex Detections
Predator_ID	Taxon	Replicate	Earthworm	Metopolpophium_dirhodum	Rhopalosiphum_padi	Acyrtosiphum_pisum	Collembola	Oulema_melanopus	Sitobion_avenae
s1887	Philonthus	R1	0	0	0	0	0.99	0	0
s1887	Philonthus	R2	0	0	0	0	1.32	0	0
s1887	Philonthus	R3	0	0.08	0	0	1.32	0	0
s1887	Philonthus	R4	0	0	0	0	1.33	0	0
s1887	Philonthus	R5	0.06	0	0	0	1.27	0	0
s1887	Philonthus	R6	0	0	0	0	1.25	0	0
s1881	Philonthus	R1	0	0	0	0	0	0	0
s1881	Philonthus	R2	0	0	0	0	0.07	0	0
s1881	Philonthus	R3	0	0	0	0	0.09	0.06	0
s1881	Philonthus	R4	0	0.09	0	0	0.06	0	0
s1881	Philonthus	R5	0	0	0	0	0.08	0	0
s1881	Philonthus	R6	0	0	0	0	0	0	0
s1885	Philonthus	R1	0	0	0	0	0	0	0
s1885	Philonthus	R2	0	0	0	0	0	0	0
s1885	Philonthus	R3	0	0	0	0	0	0	0
s1885	Philonthus	R4	0	0	0	0	0	0	0
s1885	Philonthus	R5	0	0.16	0.08	0	0	0	0
s1885	Philonthus	R6	0	0	0	0	0	0	0
s1882	Philonthus	R1	0	0	0.43	0	0	0	0
s1882	Philonthus	R2	0	0	0.35	0	0	0	0
s1882	Philonthus	R3	0.07	0	0.41	0	0.11	0	0
s1882	Philonthus	R4	0	0	0.6	0	0.13	0	0
s1882	Philonthus	R5	0	0	0.91	0	0.05	0	0
s1882	Philonthus	R6	0	0	0.68	0	0	0	0
s1790	Philonthus	R1	0	0	0	0	0.05	0	0
s1790	Philonthus	R2	0	0	0	0	0.23	0	0
s1790	Philonthus	R3	0	0	0	0	0.08	0	0
s1790	Philonthus	R4	0	0	0.07	0	0.22	0	0
s1790	Philonthus	R5	0	0	0.16	0	0.09	0	0
s1790	Philonthus	R6	0	0	0.1	0	0.11	0	0
s1886	Philonthus	R1	0	0	0	0	0.42	0	0
s1886	Philonthus	R2	0	0.07	0	0	0.89	0	0
s1886	Philonthus	R3	0.06	0	0	0	0.82	0	0
s1886	Philonthus	R4	0	0.1	0	0	0.94	0	0
s1886	Philonthus	R5	1	1	1	0	0.89	0	0
s1886	Philonthus	R6	0.12	0.09	0	0	1.02	0	0
s2182	Philonthus	R1	0.06	0	0	0	0	0	0
s2182	Philonthus	R2	0	0.09	0	0.08	0.28	0	0
s2182	Philonthus	R3	0	0.07	0	0	0.06	0	0.07
s2182	Philonthus	R4	0.05	0	0	0	0	0	0
s2182	Philonthus	R5	0	0.08	0.07	0	0.27	0	0
s2182	Philonthus	R6	0	0.08	0.16	0	0.14	0	0
s2162	Philonthus	R1	0	0	0.44	0	0	0	0
s2162	Philonthus	R2	0	0	0.49	0	0.31	0	0
s2162	Philonthus	R3	0	0	0.75	0	0.29	0	0
s2162	Philonthus	R4	0	0.13	0.62	0	0.43	0	0
s2162	Philonthus	R5	0	0	0.56	0	0.37	0	0
s2162	Philonthus	R6	1		1.11	0	0.68	0.08	0
s5778	Philonthus	R1	0	0	0	0	0.86	0	0
s5778	Philonthus	R2	0.11	0	0	0	1.21	0	0
s5778	Philonthus	R3	0	0	0	0	1.18	0	0
s5778	Philonthus	R4	0	0	0	0	1.25	0	0
s5778	Philonthus	R5	0	0	0	0	1.2	0	0
s5778	Philonthus	R6	0	0	0	0	1.51	0	0
s5789	Philonthus	R1	0	0	0.08	0	0.8	0	0
s5789	Philonthus	R2	0	0	0.16	0	1.2	0	0
s5789	Philonthus	R3	0	0	0.36	0	1.28	0	0
s5789	Philonthus	R4	0	0	0.24	0	1.02	0	0
s5789	Philonthus	R5	0	0	0.29	0	1.19	0	0
s5789	Philonthus	R6	0	0	0.19	0	1.27	0	0
f3019	Poecilus cupreus	R1	0	0	0	0	0	0	0
f3019	Poecilus cupreus	R2	1	0	0	0	0.31	0	0
f3019	Poecilus cupreus	R3	1	0	0	0	0.17	0	0
f3019	Poecilus cupreus	R4	1	0	0	0	0.19	0	0
f3019	Poecilus cupreus	R5	1	0	0	0	0.21	0	0
f3019	Poecilus cupreus	R6	1	0	0	0	0.27	0	0
f3240	Poecilus cupreus	R1	0	0	0	0	0	0	0
f3240	Poecilus cupreus	R2	1	0	0	0	0.15	0	0
f3240	Poecilus cupreus	R3	1	0	0	0	0.19	0	0
f3240	Poecilus cupreus	R4	1	0	0	0	0.15	0	0
f3240	Poecilus cupreus	R5	1	0	0	0	0.17	0	0
f3240	Poecilus cupreus	R6	1	0	0	0	0.42	0	0
f3246	Poecilus cupreus	R1	0	0	0	0	0	0	0
f3246	Poecilus cupreus	R2	0	0	0	0	0	0	0
f3246	Poecilus cupreus	R3	0	0	0	0	0	0	0
f3246	Poecilus cupreus	R4	0	0	0	0	0	0	0
f3246	Poecilus cupreus	R5	0	0	0	0	0	0	0
f3246	Poecilus cupreus	R6	0	0	0	0	0	0	0
f3598	Poecilus cupreus	R1	0	0	0	0	0	0	0
f3598	Poecilus cupreus	R2	0.06	0	0	0	0.22	0	0
f3598	Poecilus cupreus	R3	0.07	0	0	0	0.14	0	0
f3598	Poecilus cupreus	R4	0.09	0	0	0	0.04	0	0
f3598	Poecilus cupreus	R5	0.07	0	0	0	0.19	0	0
f3598	Poecilus cupreus	R6	0	0	0	0	0	0	0
f3248	Poecilus cupreus	R1	0	0	0	0	0.27	0	0
f3248	Poecilus cupreus	R2	0	0	0	0	0.22	0	0
f3248	Poecilus cupreus	R3	0	0	0	0	0.2	0	0
f3248	Poecilus cupreus	R4	0	0	0	0	0.24	0	0
f3248	Poecilus cupreus	R5	0	0	0	0	0.14	0	0
f3248	Poecilus cupreus	R6	0	0	0	0	0.07	0	0
f4539	Poecilus cupreus	R1	0	0	0	0	0.21	0.06	0
f4539	Poecilus cupreus	R2	0		0	0	0	0	0
f4539	Poecilus cupreus	R3	0	0.17	0	0	0.06	0	0
f4539	Poecilus cupreus	R4	0	0	0	0	0	0	0
f4539	Poecilus cupreus	R5	0	0	0	0	0.07	0	0
f4539	Poecilus cupreus	R6	1	0	0	0	0.12	0	0
f4532	Poecilus cupreus	R1	0.09	0	0	0	0.39	0	0
f4532	Poecilus cupreus	R2	0	0	0	0	0.32	0	0
f4532	Poecilus cupreus	R3	0.1	0	0	0	0.31	0	0
f4532	Poecilus cupreus	R4	0	0	0	0	0.41	0	0
f4532	Poecilus cupreus	R5	0.12	0	0	0	0.49	0	0
f4532	Poecilus cupreus	R6	0.07	0	0	0	0.32	0	0
f4526	Poecilus cupreus	R1	0	0	0	0	0.27	0	0
f4526	Poecilus cupreus	R2	1	0	0	0	0.23	0	0
f4526	Poecilus cupreus	R3	1	0	0	0	0.08	0	0
f4526	Poecilus cupreus	R4	1	0	0	0	0.16	0	0
f4526	Poecilus cupreus	R5	1	0	0	0	0.31	0	0
f4526	Poecilus cupreus	R6	1	0	0	0	0.18	0	0
f4549	Poecilus cupreus	R1	1	0	0	0	0.29	0	0
f4549	Poecilus cupreus	R2	1	0	0	0	0.31	0	0
f4549	Poecilus cupreus	R3	1	0	0	0	0.27	0	0
f4549	Poecilus cupreus	R4	1	0	0	0	0.28	0	0
f4549	Poecilus cupreus	R5	1	0	0	0	0.49	0	0
f4549	Poecilus cupreus	R6	1	0	0	0	0.33	0	0
f4541	Poecilus cupreus	R1	0	0	0	0	0.89	0	0
f4541	Poecilus cupreus	R2	1	0	0	0	0.8	0	0
f4541	Poecilus cupreus	R3	1	0	0	0	0.86	0	0
f4541	Poecilus cupreus	R4	1	0	0	0	0.83	0	0
f4541	Poecilus cupreus	R5	1	0	0	0	0.87	0	0
f4541	Poecilus cupreus	R6	1	0	0	0	0.95	0	0

## Sheet: Sheet2
Column ID	Row Description
Predator_ID	Identification number for tested predator individuals
Taxon	Species of predator the predator individual belongs to
Replicate	Replicate number (R1-R6)
Earthworm	Meassured RFU value for species targeted by specific primer
Metopolpophium_dirhodum	Meassured RFU value for species targeted by specific primer
Rhopalosiphum_padi	Meassured RFU value for species targeted by specific primer
Acyrtosiphum_pisum	Meassured RFU value for species targeted by specific primer
Collembola	Meassured RFU value for species targeted by specific primer
Oulema_melanopus	Meassured RFU value for species targeted by specific primer
Sitobion_avenae	Meassured RFU value for species targeted by specific primer
